# Supplementary material for: The Relationship between Ciprofloxacin Resistance and Genotypic Changes in S. aureus Ocular Isolates
Source: Pathogens. 2022 Nov 15;11(11):1354. doi: 10.3390/pathogens11111354 (PMC9695201; doi:10.3390/pathogens11111354)
Supplement: Supplementary file 1 [file pathogens-11-01354-s001.zip]

Archive with 1 entries (1 files):
- pathogens-1944683-supplementary.pdf
